# Supplementary material for: Recovering the capability to work among patients with chronic low Back pain after a four-week, multidisciplinary biopsychosocial rehabilitation program: 18-month follow-up study
Source: BMC Musculoskelet Disord. 2019 Oct 10;20:439. doi: 10.1186/s12891-019-2831-6 (PMC6785904; doi:10.1186/s12891-019-2831-6)
Supplement: Supplementary file 1 — Additional file 1: Program Design. [file 12891_2019_2831_MOESM1_ESM.xls]

## Sheet: Feuil1
	1st week					2nd week					3nd week					4th week
	Monday	Thuesday	Wendnesday	Thursday	Friday	Monday	Thuesday	Wendnesday	Thursday	Friday	Monday	Thuesday	Wendnesday	Thursday	Friday	Monday	Thuesday	Wendnesday	Thursday	Friday
10h - 11h	Introduction	Occupational Therapy daily life activities	Individual Goal setting		Perception	Strengthning exercises	Core strengthning exercices	Education session		Perception	Exercises w/o supervision	Exercises w/o supervision	Exercises w/o supervision	Exercises w/o supervision	Exercises w/o supervision	Exercises w/o supervision	Exercises w/o supervision	Exercises w/o supervision	Exercises w/o supervision	Exercises w/o supervision
				Occupational Therapy daily life activities					Occupational Therapy daily life activities
11h - 12h	Individual evaluation	Individual evaluation	Strengthning exercises		Strengthning exercises	Education session	streching exercises	Strengthning exercises		Strengthning exercises	Exercises w/o supervision	Exercises w/o supervision	Exercises w/o supervision	Exercises w/o supervision	Exercises w/o supervision	Exercises w/o supervision	Exercises w/o supervision	Exercises w/o supervision	Exercises w/o supervision	Exercises w/o supervision
Break											individual session, when needed Occupational Therapy work related	individual session, when needed Occupational Therapy work related	individual session, when needed Occupational Therapy work related	individual session, when needed Occupational Therapy work related	individual session, when needed Occupational Therapy work related	individual session, when needed Occupational Therapy work related	individual session, when needed Occupational Therapy work related	individual session, when needed Occupational Therapy work related	individual session, when needed Occupational Therapy work related	individual session, when needed Occupational Therapy work related
14h - 15h	Individual evaluation	Individual evaluation	Core strengthning exercices	stretching	Endurance exercices	Endurance exercices	Education session	Adapted sports activities	streching exercises	Table ronde bilans	Core strengthning exercices	streching exercises	Pool exercises	Core strengthning exercices	streching exercises	streching exercises	Adapted sports activities	Final evaluation	Sharing about goals	Endurance exercices
15h - 16h	Individual evaluation	Individual evaluation	Endurance exercices	psychological support group	Relaxation	Relaxation	Pool exercises	Relaxation	psychological support group	Endurance	Education session	Relaxation	Occupational Therapy daily life activities	Endurance exercices	Education session	Relaxation	Occupational Therapy daily life activities	Final evaluation	Core strengthning exercices	Pool exercises
16h - 17h	Pool exercises	Pool exercises	Education session	Pool exercises		Pool exercises		Pool exercises	Pool exercises	Pool exercises	Pool exercises	Education session		psychological support group	Pool exercises	Pool exercises	Occupational Therapy daily life activities	Pool exercises	psychological support group	Closing session
